# Supplementary material for: First Analysis of Mild Behavioral Impairment in a Sample of Mexican Older Adults
Source: NeuroSci. 2026 Mar 13;7(2):36. doi: 10.3390/neurosci7020036 (PMC13010659; doi:10.3390/neurosci7020036)
Supplement: Supplementary file 1 [file neurosci-07-00036-s001.zip]

Archive with 1 entries (1 files):
- neurosci-4129759-supplementary.pdf
